# Supplementary material for: RibDif2: expanding amplicon analysis to full genomes
Source: Bioinform Adv. 2023 Aug 21;3(1):vbad111. doi: 10.1093/bioadv/vbad111 (PMC10466081; doi:10.1093/bioadv/vbad111)
Supplement: vbad111_Supplementary_Data [file vbad111_supplementary_data.xlsx]

## Sheet: Sheet1
Primer name	Target	Sequence	Theoretical amplicon length	Refernece
16S-27F	rRNA operon	AGRGTTYGATYHTGGCTCAG	7000	https://doi.org/10.1128/spectrum.02017-21
23S-2241R		ACCRCCCCAGTHRAACT
tuf2_fw	tuf	ACAGGCCGTGTTGAACGTG	370	https://doi.org/10.1038/s42003-022-03897-6
tuf2_rev		ACAGTACGTCCACCTTCACG
PsEG30F	rpoD	ATYGAAATCGCCAARCG	437	https://doi.org/10.1128/mSystems.00704-21
PsJL490R		AGYTTGATYGGGATGAA
degNRPS-1F	AD	AARDSNGGNGSNGSNTAYBNCC	900-1100	https://doi.org/10.1016/j.csbj.2021.12.024
degNRPS-4R		CKRWANCCNCKNANYTTNAYYTG
MTF2	AD	GCNGGYGGYGCNTAYGTNCC	1000	https://doi.org/10.1016/j.csbj.2021.12.024
MTR		CCNCGDATYTTNACYTG
A3F	AD	GCSTACSYSATSTACACSTCSGG	700	https://doi.org/10.1016/j.csbj.2021.12.024
A7R		SASGTCVCCSGTSCGGTAS
F	AD	CGCGCGCATGTACTGGACNGGNGAYYT	480	https://doi.org/10.1016/j.csbj.2021.12.024
R		GGAGTGGCCGCCCARNYBRAARAA
degKS2F	KS	GCNATGGAYCCNCARCARMGNVT	700	https://doi.org/10.1016/j.csbj.2021.12.024
degKS2R		GTNCCNGTNCCRTGNSCYTCNAC
KSDPQQF	KS	MGNGARGCNNWNSMNATGGAYCCNCARCANMG	700	https://doi.org/10.1016/j.csbj.2021.12.024
KSHGTGR		GGRTCNCCNARNSWNGTNCCNGTNCCRTG
KSLF	KS	CCSCAGSAGCGCSTSYTSCTSGA	700	https://doi.org/10.1016/j.csbj.2021.12.024
KSLR		GTSCCSGTSCCGTGSGYSTCSA
MDPQQRf	KS	RTRGAYCCNCAGCANCG	670	https://doi.org/10.1016/j.csbj.2021.12.024
HGTGTr		VGTNCCNGTGCCRTG
Hex12SF2	12S	ACTWTGTTACGACTTDTY	390	https://doi.org/10.1111/1755-0998.12942
Hex12SR2		AGGATTAGATACCCTDBT
Chiar16SF	COI	TARTYCAACATCGRGGTC	350	https://doi.org/10.1111/1755-0998.12942
Chiar16SR		CYGTRCDAAGGTAGCATA
